# Supplementary material for: Genotype by environment interaction and yield stability analysis of durum wheat (Triticum turgidum var. durum) varieties using AMMI and GGE biplot analysis in Amahara Region, Northwest Ethiopia
Source: PLoS One. 2026 Mar 13;21(3):e0342401. doi: 10.1371/journal.pone.0342401 (PMC12987450; doi:10.1371/journal.pone.0342401)
Supplement: S1 Table — This table presents the stability indices of genotypes, showing their performance variation and adaptability across different environments. (XLSX) [file pone.0342401.s001.xlsx]

## Sheet: stability indexes value
	var	GEN	Y	CV	ACV	POLAR	Var	Shukla	Wi_g	Wi_f	Wi_u	Ecoval	bij	Sij	R2	ASTAB	ASI	ASV	AVAMGE	DA	DZ	EV	FA	MASI	MASV	SIPC	ZA	WAAS	WAASB	HMGV	RPGV	HMRPGV	Pi_a	Pi_f	Pi_u	Gai	S1	S2	S3	S6	N1	N2	N3	N4
1	GY	G1	3.295	12.8849	12.0587	-0.119534	0.901239	0.123106	97.6695	103.677	91.7	1.74141	0.836097	0.134993	0.370144	0.389348	0.276538	1.3808	1.45358	0.761886	0.586639	0.068829	0.580471	0.278523	1.77693	1.25444	0.278997	0.366427	0.354423	3.24475	1.05313	1.04255	0.349018	0.107433	0.590602	3.27045	0.2667	7.7667	3.7985	1.4627	2.1667	0.541667	0.576	0.0604
2	GY	G2	3.51333	17.2606	14.952	0.0672649	1.83873	0.222516	102.46	115.73	93.0341	2.9012	1.41332	0.214466	0.518395	0.578638	0.400264	1.9985	1.88025	0.983395	0.71857	0.103269	0.967065	0.400757	2.23228	1.49515	0.351885	0.47763	0.475257	3.41987	1.11815	1.10254	0.283328	0.00341667	0.563239	3.46734	0.3333	10.7	3.0488	1.122	2.5	0.833333	0.943	0.1053
3	GY	G3	3.01778	23.4105	24.3571	0.491114	2.49555	0.742312	80.3182	79.9183	87.9864	8.96549	-0.016505	0.616935	5.20911e-05	1.43303	0.756148	3.77533	3.02877	1.72873	0.910244	0.165709	2.9885	0.756249	3.80465	1.6675	0.552199	0.794436	0.772336	2.91994	0.970549	0.933988	0.49817	0.794644	0.201696	2.96003	0.2	8.6667	10.4592	3.3061	2	0.307692	0.4542	0.0338
4	GY	G4	3.69278	11.3334	9.24565	-0.350261	0.875787	0.0249041	113.73	118.09	110.182	0.595728	1.20957	0.0374844	0.797191	0.141697	0.174987	0.87372	0.828148	0.445619	0.440248	0.0387636	0.198576	0.175061	0.958969	0.730666	0.15698	0.211942	0.261939	3.6475	1.17658	1.17403	0.117153	0.000925926	0.23338	3.67287	0.0667	1.4667	0.1	0.24	1	0.571429	0.6633	0.04
5	GY	G5	2.75278	4.76326	5.53627	-0.7957	0.0859648	0.0337307	84.6869	80.884	91.3268	0.698706	0.346041	0.000285879	0.664709	0.293702	0.107877	0.538734	0.851852	0.482599	0.694071	0.096347	0.232902	0.111131	1.35331	1.13537	0.153224	0.180229	0.186935	2.75121	0.884078	0.881437	0.718036	0.787367	0.648706	2.75007	0.4	4.9667	2.65	2.1	1.5	0.222222	0.3052	0.06
6	GY	G6	2.78389	16.6974	19.1461	0.282025	1.08036	0.050441	83.275	81.8241	83.6399	0.893659	1.31987	0.0553453	0.769466	0.364805	0.111538	0.55718	1.21753	0.54579	0.768543	0.118132	0.297886	0.113814	1.39593	1.25526	0.164952	0.190596	0.207176	2.73254	0.886911	0.881852	0.675218	0.66107	0.689365	2.75414	0.3333	4.5667	9.3571	4.5714	1.5	0.166667	0.2544	0.0435
7	GY	G7	2.94778	9.88671	10.5815	-0.233039	0.424681	0.0260404	90.0167	88.0362	93.8841	0.608985	0.73228	0.0352782	0.602543	0.176102	0.174195	0.86975	0.881975	0.45055	0.563201	0.0634392	0.202995	0.174391	0.9797	0.816819	0.15646	0.209597	0.210151	2.92723	0.943399	0.940273	0.486241	0.561133	0.411348	2.93612	0.1333	3.5	2.7727	1.6727	1.5	0.25	0.3153	0.0246
8	GY	G8	3.11667	17.9922	18.0063	0.228715	1.57224	0.150684	91.2818	94.0416	91.8645	2.06316	1.42679	0.143279	0.617873	0.753409	0.0967193	0.483169	1.50198	0.829288	0.927017	0.171872	0.68772	0.125416	2.47571	1.38139	0.199962	0.221316	0.205723	3.04188	0.991474	0.982294	0.417168	0.273409	0.560928	3.07657	0.2667	8.8	3.7419	1.5484	2.3333	0.466667	0.5603	0.0552
9	GY	G9	3.07278	22.285	22.6869	0.429415	2.34454	0.274244	87.3921	86.853	85.5534	3.50469	1.73253	0.221123	0.610939	0.941054	0.266176	1.32979	2.47309	1.08085	0.931773	0.17364	1.16823	0.266325	2.09492	1.60502	0.312881	0.388451	0.361224	2.96723	0.975728	0.959325	0.565775	0.449067	0.682483	3.01438	0	14.5667	10.7105	3.3684	2.8333	0.435897	0.6636	0

## Sheet: rank
	var	GEN	Y_R	CV_R	ACV_R	POLAR_R	Var_R	Shukla_R	Wi_g_R	Wi_f_R	Wi_u_R	Ecoval_R	Sij_R	R2_R	ASTAB_R	ASI_R	ASV_R	AVAMGE_R	DA_R	DZ_R	EV_R	FA_R	MASI_R	MASV_R	SIPC_R	ZA_R	WAAS_R	WAASB_R	HMGV_R	RPGV_R	HMRPGV_R	Pi_a_R	Pi_f_R	Pi_u_R	Gai_R	S1_R	S2_R	S3_R	S6_R	N1_R	N2_R	N3_R	N4_R
1	GY	G1	3	4	4	4	4	5	3	3	5	5	5	8	5	7	7	5	5	3	3	5	7	5	4	6	6	6	3	3	3	3	3	6	3	5.5	5	6	3	6	7	6	8
2	GY	G2	2	6	5	5	7	7	2	2	3	7	7	7	6	8	8	7	7	5	5	7	8	7	7	8	8	8	2	2	2	2	2	5	2	7.5	8	4	2	8	9	9	9
3	GY	G3	6	9	9	9	9	9	9	9	7	9	9	9	9	9	9	9	9	7	7	9	9	9	9	9	9	9	7	6	7	6	9	1	6	4	6	8	7	5	4	4	3
4	GY	G4	1	3	2	2	3	1	1	1	1	1	3	1	1	5	5	1	1	1	1	1	5	1	1	3	4	5	1	1	1	1	1	2	1	2	1	1	1	1	8	7	4
5	GY	G5	9	1	1	1	1	3	7	8	6	3	1	3	3	2	2	2	3	4	4	3	1	3	3	1	1	1	8	9	9	9	8	7	9	9	4	2	6	3	2	2	7
6	GY	G6	8	5	7	7	5	4	8	7	9	4	4	2	4	3	3	4	4	6	6	4	2	4	5	4	2	3	9	8	8	8	7	9	8	7.5	3	7	9	3	1	1	5
7	GY	G7	7	2	3	3	2	2	5	5	2	2	2	6	2	4	4	3	2	2	2	2	4	2	2	2	3	4	6	7	6	5	6	3	7	3	2	3	5	3	3	3	2
8	GY	G8	4	7	6	6	6	6	4	4	4	6	6	4	7	1	1	6	6	8	8	6	3	8	6	5	5	2	4	4	4	4	4	4	4	5.5	7	5	4	7	6	5	6
9	GY	G9	5	8	8	8	8	8	6	6	8	8	8	5	8	6	6	8	8	9	9	8	6	6	8	7	7	7	5	5	5	7	5	8	5	1	9	9	8	9	5	8	1

## Sheet: pca
type Code Y PC1 PC2 PC3 PC4 PC5
1 GEN G1 3.295 -0.4153 0.2910 -0.3267 -0.08902 -0.1324										variable GY
2 GEN G2 3.513 -0.6098 0.2569 -0.1695 0.2877 0.1713										---------------------------------------------------------------------------
3 GEN G3 3.018 1.161 0.1107 -0.1166 0.03895 0.2402										AMMI analysis table
4 GEN G4 3.693 -0.2646 0.1547 -0.03328 0.07587 0.2023										---------------------------------------------------------------------------
5 GEN G5 2.753 0.1521 0.2138 -0.2294 -0.3849 -0.1551										Source Df Sum Sq Mean Sq F value Pr(>F) Proportion Accumulated
6 GEN G6 2.784 0.1366 -0.3365 0.1773 0.3988 -0.2061										ENV 5 12.884 2.5769 63.56 3.25e-08 NA NA
7 GEN G7 2.948 0.2651 -0.1175 -0.06566 0.08476 -0.2837										REP(ENV) 12 0.487 0.0405 1.95 3.72e-02 NA NA
8 GEN G8 3.117 -0.1166 0.2995 0.7885 -0.1683 0.008459										GEN 8 14.439 1.8049 86.94 1.50e-40 NA NA
9 GEN G9 3.073 -0.3087 -0.8727 -0.02462 -0.2438 0.1551										GEN:ENV 40 21.973 0.5493 26.46 6.87e-37 NA NA
for environment										PC1 12 14.299 1.1916 57.40 0.00e+00 65.1 65.1
10 ENV E1 3.256 -0.3396 0.5634 0.6164 -0.1892 0.04138										PC2 10 4.399 0.4399 21.19 0.00e+00 20.0 85.1
11 ENV E2 2.695 -0.1022 0.2230 -0.3257 -0.01814 -0.4584										PC3 8 2.223 0.2779 13.39 0.00e+00 10.1 95.2
12 ENV E3 3.017 1.312 -0.04340 0.1293 0.1033 0.03083										PC4 6 0.750 0.1250 6.02 0.00e+00 3.4 98.6
13 ENV E4 3.181 -0.2846 0.3994 -0.4554 0.2859 0.2870										PC5 4 0.301 0.0752 3.62 8.60e-03 1.4 100.0
14 ENV E5 3.021 -0.08675 -0.4489 -0.2562 -0.5123 0.1406										Residuals 96 1.993 0.0208 NA NA NA NA
15 ENV E6 3.625 -0.4986 -0.6935 0.2916 0.3303 -0.04144										Total 201 73.749 0.3669 NA NA NA NA
										---------------------------------------------------------------------------
