# Supplementary material for: Genotype by environment interaction and yield stability analysis of durum wheat (Triticum turgidum var. durum) varieties using AMMI and GGE biplot analysis in Amahara Region, Northwest Ethiopia
Source: PLoS One. 2026 Mar 13;21(3):e0342401. doi: 10.1371/journal.pone.0342401 (PMC12987450; doi:10.1371/journal.pone.0342401)
Supplement: S2 Table — This table presents the raw grain yield data of durum wheat genotypes collected from different environments before stability analysis. (XLSX) [file pone.0342401.s002.xlsx]

## Sheet: Sheet4
	Year	Loc	Rep	Var	DH	DM	PH	TN	SL	NSPS	Tsw	BY	GY	HI
	1	1	1	1	63	104	89.1	3.1	7.19	21	44	10.58	3.7	31.21
	1	1	2	1	64	103	91	3.84	7.9	23	41.6	9.89	3.4	31.67
	1	1	3	1	65	106	89	4.1	8.4	22.2	42.3	10.61	3.5	32.14
	1	1	1	2	62	114	98.8	3.23	10.4	25	46.4	10.2	4.01	39.31
	1	1	2	2	59	110	98	3.7	12.6	22	45.1	12	3.9	33.75
	1	1	3	2	62	116	100.01	4.09	11.11	20	43.5	11.03	3.6	34.96	Bichena	2023
	1	1	1	3	56	94	90.06	3	7.2	19.4	37.3	9.3	2.64	28.31						Year	locaton code		treatment /Variety
	1	1	2	3	55	92	85	2.6	7.9	18	32	9.5	2.89	25.52						2023/ 1	1	Bichena	1	Fetan
	1	1	3	3	58	90	89	3	7	16.2	31.2	9	2.69	28.67							2	smada	2	Don Matteo
	1	1	1	4	70	116	96	4.6	9.1	20	37.9	11	3.8	34.9							3	Dabat	3	Alemtena
	1	1	2	4	69	114	92	5	9.2	19	42.8	11.6	3.9	34.6									4	Tesfaye
	1	1	3	4	73	118	94	4.3	9	19.8	46.5	11.2	4.2	36.2						2024/2	1	Bichena	5	Wehabit
	1	1	1	5	65	107	83	3	6.9	16	35.2	9.6	2.9	28.9							2	smada	6	Rigeat
	1	1	2	5	66	108	84	3.2	6.9	17.2	33.7	9.5	2.81	28.7							3	Dabat	7	Utuba
	1	1	3	5	63	109	82.5	3.3	6.6	16.4	36.1	9.56	2.9	28.2									8	Mangudo
	1	1	1	6	61	103	77.4	2.44	7	20	31	9.6	2.98	20.41									9	Toltu
	1	1	2	6	63	98	86.4	3.03	6.78	19	29	9.4	2.45	27.82
	1	1	3	6	60	100	71.8	3.1	8.2	13	30.7	9.8	2.66	32.76
	1	1	1	7	65	99	79	3	6.9	17	31.6	9.8	2.8	29.6
	1	1	1	7	64	98.6	80	3.2	6.8	16	32	9.7	2.84	30
	1	1	3	7	67	99.2	78.6	3.1	7	16	30	9.9	2.9	30.4
	1	2	1	1	60	101	89.1	2.1	7	19	33.3	9.8	3.3	25.01
	1	2	2	1	60	100	91	2.64	7.01	18.4	31.8	9.04	3.1	26.57
	1	2	3	1	59	100	89	3.11	7.4	19.2	30.6	9.41	3	25.54
	1	2	1	2	60	108	98.8	3.63	9.4	20	34.1	10.3	3.2	34.63
	1	2	2	2	59	110	98	3.07	10.2	10	34.6	11.6	3.2	31.36
	1	2	3	2	62	111	100.01	3.09	10.06	19	33.5	11.4	3.1	32.73
	1	2	1	3	55	92	90.06	2.6	6.2	17.4	29.9	8.6	2.46	21.31
	1	2	2	3	55	91	85	2.6	6.8	16.3	29.1	8.4	2.49	22.44
	1	2	3	3	60	90	89	2.8	6.7	16.2	28.7	8.9	2.29	21.62
	1	2	1	4	71	112	96	3.8	8.81	20	38	10.2	3.2	31.91	smada	2023
	1	2	2	4	70	110	92	4	9.02	18	38.9	10.4	3.3	33.47
	1	2	3	4	73	108	94	4	8.9	18.4	38.2	10.45	3.2	35.22
	1	2	1	5	64	100	83	3	5.9	17	29	8.8	2.6	25.93
	1	2	2	5	65	105	84	3.2	6.04	16.2	27.1	8.6	2.4	26.72
	1	2	3	5	63	100	82.5	3.3	5.6	16.6	28.2	8.6	2.5	27.29
	1	2	1	6	66	102	77.4	2.44	6.72	18.01	28	8.8	2.38	24.45
	1	2	2	6	63	98	86.4	3.03	6.68	17.6	27.5	8.4	2.23	26.71
	1	2	3	6	61	99	71.8	3.1	7.2	15.8	27.4	8.65	2.25	30.47
	1	2	1	7	65	97	79	3	6.2	17.4	29.3	9.3	2.6	27.68
	1	2	1	7	67	96.6	80	2.8	6.4	16.3	29	9.5	2.54	29
	1	2	3	7	66	97.2	78.6	2.9	7.2	16.2	29.7	9.4	2.68	28.42
	1	3	1	1	59	108	73	4.96	7.8	15.78	28.1	9.8	2.3	23.46
	1	3	2	1	59	109	71.6	4.41	7.6	19.54	29	12.6	2.82	22.381
	1	3	3	1	59	109	84.8	5.1	7.12	16.11	33	12.2	2.58	21.1475
	1	3	1	2	59	109	94.8	5.1	7.12	14.11	30.2	12.2	2.58	21.1475
	1	3	2	2	59	115	97.6	4.6	8.9	16.8	29.92	8	2.54	31.75
	1	3	3	2	58	114	92.8	4.89	10.13	14.11	30.3	10.4	2.68	25.7692
	1	3	1	3	51	94	82.6	4	8.9	16	38	10.8	4.8	44.4444
	1	3	2	3	51	95	92.4	4.67	8.47	15	39	11.1	4.76	42.8829
	1	3	3	3	51	93	73.2	4.6	8.16	14.86	45	11.34	4.91	43.2981
	1	3	1	4	71	112	96	3.8	8.81	20	38	10.2	3.2	31.91
	1	3	2	4	70	110	92	4	9.02	18	38.9	10.4	3.3	33.47	Dabat	2023
	1	3	3	4	73	108	94	4	8.9	18.4	38.2	10.45	3.2	35.22
	1	3	1	5	65.5	106	80	6	11.3	22	29	9	2.7	28.9
	1	3	2	5	63	111	84	6.8	14.6	21.9	33.1	9.3	2.76	29.1
	1	3	3	5	61.7	108.4	81.5	5.4	16.3	24	32	8.8	2.8	28.2
	1	3	1	6	58	101	79.6	6.3	10.1	17.22	33	8.9	2.76	27.9
	1	3	2	6	58	103	80.2	6.14	10	17.8	34.1	11	2.9	29.1
	1	3	3	6	58	99	79.9	6	10.6	17.3	35	10.4	3.1	28.3
	1	3	1	7	59	105	103.7	3.4	8	18.22	32	11.23	3	26.7142
	1	3	1	7	59	106	103	5	7.9	14.04	30	12	3.23	26.9167
	1	3	3	7	59	106	101.7	6	9	19.96	29	11	3.3	30
	2	1	1	1	59	105	91	3.3	7.8	22	46	10.16	3.9	31.21
	2	1	2	1	60	103	93	3.4	8.1	23	42.8	9.9	3.44	31.67
	2	1	3	1	61	106	94	4.2	8.4	24.4	45	10.91	3.65	32.14
	2	1	1	2	62	114	101	4.2	10.4	25	44.9	11.2	3.8	39.31
	2	1	2	2	61	117	102	4.7	10.6	22	46.1	12.4	4.2	35.75
	2	1	3	2	63	113	103	4.39	11	23	48	11.83	4.4	33.96
	2	1	1	3	53	94	90.06	3.2	8.2	20.4	32.4	9.9	2.84	28.31
	2	1	2	3	53	95	95	2.8	7.9	19	33.1	9.8	3	25.52
	2	1	3	3	54	95	92	2.74	7.6	16.2	32.8	10.3	2.9	28.67	Bichena	2024
	2	1	1	4	70	118	95.3	4.8	9.4	22	44	11	3.9	31.9
	2	1	2	4	71	117	993	5	10	22	44.4	12	3.92	33.6
	2	1	3	4	73	119	94.8	4.6	9.3	20.8	46.1	11.6	4.1	34.2
	2	1	1	5	6.5	103	81	3.2	7.1	19	30.9	9.7	2.7	28.9
	2	1	2	5	66	105	80	3.5	7.3	19.2	31.1	9.4	2.79	28.7
	2	1	3	5	65	102	80.5	3.36	7.6	18.4	32	9.6	2.89	28.2
	2	1	1	6	60	103	68	2.9	7	13	33	9.8	2.8	20.41
	2	1	2	6	60	104	72	2.7	6.8	12	29.5	10	2.5	26.82
	2	1	3	6	60	105	73	3.1	7.2	17	29.7	9.8	2.6	22.76
	2	1	1	7	65	102	80	3.1	6.9	14	28.4	9.6	2.8	23.6
	2	1	1	7	66	103	82	3.2	6.8	16	29	9.5	2.84	30
	2	1	3	7	67	10.6	79.2	3	7.2	16	31.06	9.56	2.9	30.4
	2	2	1	1	61	105	84	3	7.3	19	34.1	9.4	3.1	22.01
	2	2	2	1	62	106	81	3.04	7.21	17.4	35.72	9.04	3.5	23.57
	2	2	3	1	63	105	89	3.1	7.34	18.2	31	9.41	3	20.54
	2	2	1	2	60	108	99.8	3.81	9.8	22	35.9	10.6	3.3	24.63
	2	2	2	2	63	110.8	99	3.32	10.58	21	36.1	11.4	3.32	23.36
	2	2	3	2	64	102.1	101.3	3.19	10.36	23	34.8	12.2	3.16	22.73
	2	2	1	3	52	94	90.06	3.6	7.7	15.4	29.7	8.1	2.6	21.31
	2	2	2	3	52	94	85	3.3	7.3	14.3	30.1	7.3	2.9	62.44
	2	2	3	3	53	95	92.6	2.8	6.9	13.2	30	7.9	2.9	21.62
	2	2	1	4	68	117	95	3.7	9	19	43.9	11	3.4	21.91
	2	2	2	4	68	116	95	3.9	9.02	18.2	44.5	10.4	3.5	30.47	smada	2024
	2	2	3	4	69	116	95	3.93	8.9	18.4	46.72	10.59	3.7	31.22
	2	2	1	5	66	98	80	3.1	6	18	29.3	9.8	2.6	25.93
	2	2	2	5	65	103	79	3.12	6.54	17.4	31.4	9.7	2.9	26.72
	2	2	3	5	65	99	80.5	3.23	6.6	17.6	30.2	9.3	2.8	27.29
	2	2	1	6	61	102	78.4	3.44	6.42	17.01	29.92	8.4	2.8	24.45
	2	2	2	6	60	104	76.8	3.3	6.98	19.6	30.3	8.1	2.3	26.71
	2	2	3	6	59	104	77.7	3.8	7.26	16.8	28.6	8.65	2.5	30.47
	2	2	1	7	62	98	79	3	7.2	17.4	30.2	9.4	2.7	27.68
	2	2	1	7	62	99	80	2.7	6.4	16.6	31.7	9.6	2.9	29
	2	2	3	7	62	97	79	2.98	7.2	16.2	31.02	9.6	2.8	28.42
	2	3	1	1	67	105	83	5.6	7.9	15.78	28.1	10.3	3.5	28.46
	2	3	2	1	66	104	91.6	4.1	8	17.54	29	12.6	3.82	27.38
	2	3	3	1	69	101	94.8	5.51	7.7	18.11	33	12.8	3.7	25.14
	2	3	1	2	63	107	91.8	4.1	7.2	15.11	30.2	12.2	4.9	28.14
	2	3	2	2	64	110	92.6	4.2	7.9	16.8	29.92	10	4.4	31.7
	2	3	3	2	62	104	94.8	4.9	9.13	20.11	32.3	10.4	4.8	29.6
	2	3	1	3	51	94	92.6	4.3	8.9	17.1	38	10.8	2.8	32.44
	2	3	2	3	51	95	82.4	4.7	8.47	13.9	39	11.1	2.76	29.88
	2	3	3	3	51	93	93.2	4.8	8.16	15.6	45	11.34	2.91	33.9
	2	3	1	4	71	112	96	3.8	8.81	20	38	11.2	4.5	36.91	Dabat	2024
	2	3	2	4	70	110	92	4	9.02	18	38.9	12.4	4.6	34.47
	2	3	3	4	73	108	94	4	8.9	18.4	38.2	10.9	4.4	35.4
	2	3	1	5	69.5	109	90.6	5	11.3	21	31	10	2.9	32.1
	2	3	2	5	70	117	96	5.8	9.6	21.9	33.1	10.2	2.6	29.1
	2	3	3	5	68.7	120	91.8	6.4	10.3	25	33.6	9.8	3	31.8
	2	3	1	6	66	103	89.6	5.3	9.1	18.32	34	10.69	3.6	32.9
	2	3	2	6	68	100	81.2	5.14	10	15.4	34.1	11.8	3.7	33.1
	2	3	3	6	64	104	85.9	5	11.7	14.6	35.4	11.4	3.6	34.3
	2	3	1	7	61	103	100.7	4.4	9	14.22	22	10.3	3.2	29.1
	2	3	1	7	62	99	101	4.5	8.9	14.04	28	11.4	3.43	28.41
	2	3	3	7	63	98	101.9	4.6	9.4	19.96	27	10.6	3.6	32.4
