# Supplementary material for: Genotype by environment interaction and yield stability analysis of durum wheat (Triticum turgidum var. durum) varieties using AMMI and GGE biplot analysis in Amahara Region, Northwest Ethiopia
Source: PLoS One. 2026 Mar 13;21(3):e0342401. doi: 10.1371/journal.pone.0342401 (PMC12987450; doi:10.1371/journal.pone.0342401)
Supplement: S3 Table — Mean grain yield and AMMI Interaction Principal Component Axis (IPCA) scores of durum wheat genotypes across test environments. (CSV) [file pone.0342401.s003.csv]

Table 7. AMMI analysis of variance for grain yield of nine durum wheat genotypes
Source	DF	Sum square	Mean square	Proportion	Accumulated
ENV	5	29.78	3.36**	45.22%	NA
REP(ENV)	12	0.49	0.04**	0.74%	NA
GEN	9	16.6	2.08**	25.20%	NA
GEN: ENV	40	16.84	0.75**	25.86%	NA
PC1	12	20.72	1.72**	69.6	69.6
PC2	10	5.62	0.56**	18.9	88.5
PC2	8	2.11	0.26**	7.1	95.6
PC4	6	1.11	0.19**	3.7	99.3
PC5	4	0.22	0.06**	0.7	100
Residuals	96	2.15	0.02	NA	NA
Total	201	65.86	0.47	NA	NA
Genotype rank based on AMMI stability value
Number	Genotype	Mean yield	Rank	ASTAB	ASTAB	Shukula	bij	ASI	YSI	IPCA 1	IPCA 2	ASV	Rank
1	Fetan	3.295	3	3.89	5	1.23	8.36	2.76				1.38	7
2	Don Matteo	3.51	2	5.78	6	2.22	1.41	4				1.99	8
3	Alemtena	3.01	6	1.43	9	7.42	-1.65	7.56				3.77	9
4	Tesfaye	3.69	1	1.41	1	2.49	1.2	1.74				8.73	5
5	Wehabit	2.75	9	2.93	3	3.37	3.46	1.07				5.38	2
6	Rigeat	2.78	8	3.64	4	5.04	1.31	1.11				5.57	3
7	Utuba	2.94	7	1.76	2	2.6	7.32	1.74				8.69	4
8	Mangudo	3.11	4	7.53	7	1.5	1.42	9.67				4.83	1
9	Toltu	3.07	51	9.41	8	2.74	1.73	2.66				1.32	6
